# Supplementary material for: Antibody Therapeutics as Interfering Agents in Flow Cytometry Crossmatch for Organ Transplantation
Source: J Pers Med. 2023 Jun 16;13(6):1005. doi: 10.3390/jpm13061005 (PMC10301800; doi:10.3390/jpm13061005)
Supplement: Supplementary file 1 [file jpm-13-01005-s001.zip]

Archive with 1 entries (1 files):
- jpm-2377061-supplementary.xlsx
