# Supplementary material for: Antibody Therapeutics as Interfering Agents in Flow Cytometry Crossmatch for Organ Transplantation
Source: J Pers Med. 2023 Jun 16;13(6):1005. doi: 10.3390/jpm13061005 (PMC10301800; doi:10.3390/jpm13061005)
Supplement: Supplementary file 1 [file jpm-13-01005-s001.zip › jpm-2377061-supplementary.xlsx]

## Sheet: Approved monoclonal
Table S1: Examples of approved humanized monoclonal antibodies potenitally causing false-positive flow crossmatch results
Target; Format	International non- proprietary name, US product identifier	Brand name	Indication first approved or reviewed	T cell Expressed	B Cell Expressed	Gene Name	Gene Description	Predicted Location
a4 integrin; Humanized IgG4	Natalizumab	Tysabri	Multiple sclerosis	Yes	Yes	ITGA4 (CD49D) ITGB1	Integrin subunit alpha 4 Integrin subunit beta 1	Intracellular,Membrane Intracellular,Membrane
B-cell maturation antigen; Humanized IgG1 ADC	Belantamab mafodotin, belantamab mafodotin-blmf	BLENREP	Multiple myeloma	y	Y	TNFRSF17	TNF receptor superfamily member 17	Intracellular,Membrane
BLyS; Human IgG1	Belimumab	Benlysta	Systemic lupus erythematosus	Low	Y	TNFSF13B	TNF superfamily member 13b	Intracellular,Membrane,Secreted
CCR4; Humanized IgG1	Mogamulizumab, mogamulizumab-kpkc	Poteligeo	Mycosis fungoides or Sézary syndrome	y	N/ low	CCR4	C-C motif chemokine receptor 4	Membrane
CD19, CD3; Murine bispecific tandem scFv	Blinatumomab	Blincyto	Acute lymphoblastic leukemia	Y	Y	CD19 CD3D	CD19 molecule CD3d molecule	Membrane Intracellular,Membrane
CD19; Humanized IgG1	Tafasitamab, tafasitamab-cxix	Monjuvi, Minjuvi	Diffuse large B-cell lymphoma	N	Y	CD19	CD19 molecule	Membrane
CD19; Humanized IgG1	Inebilizumab, inebilizumab-cdon	Uplizna	Neuromyelitis optica spectrum disorders	N	Y	CD19	CD19 molecule	Membrane
CD19; Humanized IgG1 ADC	Loncastuximab tesirine, loncastuximab tesirine-lpyl	Zynlonta	Diffuse large B-cell lymphoma	N	Y	CD19	CD19 molecule	Membrane
CD20; Chimeric IgG1	Rituximab	MabThera, Rituxan	Non-Hodgkin lymphoma	N	Y	MS4A1	Membrane spanning 4-domains A1	Intracellular,Membrane
CD20; Human IgG1	Ofatumumab	Arzerra	Chronic lymphocytic leukemia	N	Y	MS4A1	Membrane spanning 4-domains A1	Intracellular,Membrane
CD20; Humanized IgG1	Ocrelizumab	OCREVUS	Multiple sclerosis	N	Y	MS4A1	Membrane spanning 4-domains A1	Intracellular,Membrane
CD20; Humanized IgG1 Glycoengineered	Obinutuzumab	Gazyva, Gazyvaro	Chronic lymphocytic leukemia	N	Y	MS4A1	Membrane spanning 4-domains A1	Intracellular,Membrane
CD20; Murine IgG1	Ibritumomab tiuxetan	Zevalin	Non-Hodgkin lymphoma	N	Y	MS4A1	Membrane spanning 4-domains A1	Intracellular,Membrane
CD22; Humanized IgG4; ADC	Inotuzumab ozogamicin	BESPONSA	Acute lymphoblastic leukemia	N	Y	CD22	CD22 molecule	Intracellular,Membrane
CD22; Murine IgG1 dsFv immunotoxin	Moxetumomab pasudotox, moxetumomab pasudotox-tdfk	Lumoxiti	Hairy cell leukemia	N	Y	CD22	CD22 molecule	Intracellular,Membrane
CD30; Chimeric IgG1; ADC	Brentuximab vedotin	Adcetris	Hodgkin lymphoma, systemic anaplastic large cell lymphoma	Low	N	TNFRSF8	TNF receptor superfamily member 8	Intracellular,Membrane
CD38; Chimeric IgG1	Isatuximab, isatuximab-irfc	Sarclisa	Multiple myeloma	Y	Y	CD38	CD38 molecule	Intracellular
CD38; Human IgG1	Daratumumab	Darzalex	Multiple myeloma	Y	Y	CD38	CD38 molecule	Intracellular
CD4; Humanized IgG4	Ibalizumab, ibalizumab-uiyk	Trogarzo	HIV infection	y	N	CD4	CD4 molecule	Intracellular,Membrane
CD52; Humanized IgG1	Alemtuzumab	Lemtrada; MabCampath, Campath-1H	Multiple sclerosis; chronic myeloid leukemia#	Y	Y	CD52	CD52 molecule	Membrane
CD62 (aka P-selectin); Humanized IgG2	Crizanlizumab; crizanlizumab-tmca	Adakveo	Sickle cell disease	Y	Low	SELP	Selectin P	Intracellular,Membrane
CD79b; Humanized IgG1 ADC	Polatuzumab vedotin, polatuzumab vedotin-piiq	Polivy	Diffuse large B-cell lymphoma	low	High	CD79B	CD79b molecule	Membrane
CGRP receptor; Human IgG2	Erenumab, erenumab-aooe	Aimovig	Migraine prevention	Y	Y	CRCP	CGRP receptor component	Intracellular
CTLA-4; Human IgG1	Ipilimumab	Yervoy	Metastatic melanoma	Y	N	CTLA4	Cytotoxic T-lymphocyte associated protein 4	Intracellular,Membrane
FGF23; Human IgG1	Burosumab, burosumab-twza	Crysvita	X-linked hypophosphatemia	Y	Y	FGF23	Fibroblast growth factor 23	Secreted
HER2; Chimeric IgG1	Margetuximab-cmkb	MARGENZA	HER2+ metastatic breast cancer	Y	Y	ERBB2	Erb-b2 receptor tyrosine kinase 2	Intracellular,Membrane
HER2; Humanized IgG1	Trastuzumab	Herceptin	Breast cancer	Y	Y	ERBB2	Erb-b2 receptor tyrosine kinase 2	Intracellular,Membrane
HER2; humanized IgG1	Pertuzumab	Perjeta	Breast Cancer	Y	Y	ERBB2	Erb-b2 receptor tyrosine kinase 2	Intracellular,Membrane
HER2; Humanized IgG1 ADC	[fam-]trastuzumab deruxtecan, fam-trastuzumab deruxtecan-nxki	Enhertu	HER2+ metastatic breast cancer	Y	Y	ERBB2	Erb-b2 receptor tyrosine kinase 2	Intracellular,Membrane
HER2; humanized IgG1; ADC	Ado-trastuzumab emtansine	Kadcyla	Breast cancer	Y	Y	ERBB2	Erb-b2 receptor tyrosine kinase 2	Intracellular,Membrane
IFNAR1; human IgG1	Anifrolumab, anifrolumab-fnia	SAPHNELO	Systemic lupus erythematosus	y	y	IFNAR1	Interferon alpha and beta receptor subunit 1	Intracellular,Membrane
IGF-1R; Human IgG1	Teprotumumab, teprotumumab-trbw	Tepezza	Thyroid eye disease	Y	Low	IGF1R	Insulin like growth factor 1 receptor	Intracellular,Membrane
IL-17R; Human IgG2	Brodalumab	Siliq, LUMICEF	Plaque psoriasis	Y	Low	IL17RA	Interleukin 17 receptor A	Membrane,Secreted
IL-23 p19; Human IgG1	Guselkumab	TREMFYA	Plaque psoriasis	Y	Low	IL23A	Interleukin 23 subunit alpha	Secreted
IL-23 p19; Humanized IgG1	Tildrakizumab; tildrakizumab-asmn	Ilumya	Plaque psoriasis	Y	Y	IL23A	Interleukin 23 subunit alpha	Secreted
IL-23 p19; Humanized IgG1	Risankizumab, risankizumab-rzaa	Skyrizi	Plaque psoriasis	Y	Y	IL23A	Interleukin 23 subunit alpha	Secreted
IL-2R; Chimeric IgG1	Basiliximab	Simulect	Prevention of kidney transplant rejection	Y	Y	IL2RA	Interleukin 2 receptor subunit alpha	Intracellular,Membrane
IL-4R α; Human IgG4	Dupilumab	Dupixent	Atopic dermatitis	Y	Y	IL4R	Interleukin 4 receptor	Intracellular,Membrane,Secreted
IL-5R α; Humanized IgG1	Benralizumab	Fasenra	Asthma	Low	Low	IL5RA	Interleukin 5 receptor subunit alpha	Intracellular,Membrane
IL-6R; Human IgG1	Sarilumab	Kevzara	Rheumatoid arthritis	Y	N	IL6R	Interleukin 6 receptor	Intracellular,Membrane,Secreted
IL-6R; Humanized IgG1	Tocilizumab	RoActemra, Actemra	Rheumatoid arthritis	Y	N	IL6R	Interleukin 6 receptor	Intracellular,Membrane,Secreted
IL-6R; Humanized IgG2	Satralizumab, satralizumab-mwge	Enspryng	Neuromyelitis optica spectrum disorder	Y	N	IL6R	Interleukin 6 receptor	Intracellular,Membrane,Secreted
PD1; Human IgG4	Nivolumab	Opdivo	Melanoma, non-small cell lung cancer	Y	Low	PDCD1	Programmed cell death 1	Intracellular,Membrane
PD-1; Human mAb IgG4	Cemiplimab, cemiplimab-rwlc	Libtayo	Cutaneous squamous cell carcinoma	Y	Low	PDCD1	Programmed cell death 1	Intracellular,Membrane
PD-1; Humanized IgG4	Dostarlimab, dostarlimab-gxly	Jemperli	Endometrial cancer	Y	Low	PDCD1	Programmed cell death 1	Intracellular,Membrane
PD1; Humanized IgG4	Pembrolizumab	Keytruda	Melanoma	Y	Low	PDCD1	Programmed cell death 1	Intracellular,Membrane
PD-L1; Human IgG1	Avelumab	Bavencio	Merkel cell carcinoma	Y	Low	CD274	CD274 molecule	Membrane
PD-L1; Human IgG1	Durvalumab	IMFINZI	Bladder cancer	Y	Low	CD274	CD274 molecule	Membrane
PD-L1; Humanized IgG1	Atezolizumab	Tecentriq	Bladder cancer	Y	Low	CD274	CD274 molecule	Membrane
SLAMF7; Humanized IgG1	Elotuzumab	Empliciti	Multiple myeloma	Y	Y	SLAMF7	SLAM family member 7	Intracellular,Membrane
